# Supplementary material for: Population Pharmacokinetic/Pharmacodynamic Modelling of Daptomycin for Schedule Optimization in Patients with Renal Impairment
Source: Pharmaceutics. 2022 Oct 18;14(10):2226. doi: 10.3390/pharmaceutics14102226 (PMC9607246; doi:10.3390/pharmaceutics14102226)
Supplement: Supplementary file 1 [file pharmaceutics-14-02226-s001.zip]

Archive with 1 entries (1 files):
- pharmaceutics-1909648-supplementary.pdf
